# Supplementary material for: CHAC1 Mediates Endoplasmic Reticulum Stress‐Dependent Ferroptosis in Calcium Oxalate Kidney Stone Formation
Source: Adv Sci (Weinh). 2025 Jan 21;12(10):2403992. doi: 10.1002/advs.202403992 (PMC11905043; doi:10.1002/advs.202403992)
Supplement: Supplementary file 2 — Supplemental Table 1 [file ADVS-12-2403992-s004.xlsx]

## Sheet: Table S1
Name	Sequence
sh-CHAC1-1	ccACAACCTTGAATACTTGCT
sh-CHAC1-2	ccTCTTACCCACTTGGTTGTT
sh-ATF4-1	ccACTCCAGATCATTCCTTTA
sh-ATF4-2	gtTGGTCAGTCCCTCCAACAA
oe-CHAC1	gacggatcgggagatctcccgatcccctatggtgcactctcagtacaatctgctctgatgccgcatagttaagccagtatctgctccctgcttgtgtgttggaggtcgctgagtagtgcgcgagcaaaatttaagctacaacaaggcaaggcttgaccgacaattgcatgaagaatctgcttagggttaggcgttttgcgctgcttcgcgatgtacgggccagatatacgcgttgacattgattattgactagttattaatagtaatcaattacggggtcattagttcatagcccatatatggagttccgcgttacataacttacggtaaatggcccgcctggctgaccgcccaacgacccccgcccattgacgtcaataatgacgtatgttcccatag…
AAV-CHAC1-1	CCTTGAGTACTTATTGCGTTT
AAV-CHAC1-2	CCTAGTGTGGAAGCCGGACTT
AAV-CHAC1-3	TGGGCTTCGTTCGTGGCTATA
