# Supplementary material for: CHAC1 Mediates Endoplasmic Reticulum Stress‐Dependent Ferroptosis in Calcium Oxalate Kidney Stone Formation
Source: Adv Sci (Weinh). 2025 Jan 21;12(10):2403992. doi: 10.1002/advs.202403992 (PMC11905043; doi:10.1002/advs.202403992)
Supplement: Supplementary file 3 — Supplemental Table 2 [file ADVS-12-2403992-s005.xlsx]

## Sheet: Sheet1
The predicted binding site of ATF4	chromosome:GRCh38:15:40952918:40953456:1 CTCCGACAGCTTTCCCGCAGTGCATGATCTCAGGAGGGGCCCCAGAGACGGAAGTTTACGACGCCCAGAGCGCTCCTTCTGGACGTGCCCTGGACTCGACTTGGGACTGAGTCTGTGCCGCCTAGGCTGGCAGGGACTCGGCCAGATGCACTAGCGGCAAGGCTGGGCTGACACCGCCTGGGACTCGCTCGCCGTACCTCCAAGGGGCCCAGGTCATGAGGGGGCGGCTGGGGAGACGCCCGCCCGGTGCCCGCCCTGGGCCCGGCGGGTGCCCCCTGCCCGCCGCCTGACGCAATCCGAGGCGCCCTTGCTGCATGCCGGCGCTGGAGAAACCTCCCCTGCCGTTGCATCACTCCTG…
I1935-2-F-0910	GAAACCTCCCCTGCCGTT
I1935-2-R-0910	GGCGCCCTTTAAACCTTCTT
