# Supplementary material for: CHAC1 Mediates Endoplasmic Reticulum Stress‐Dependent Ferroptosis in Calcium Oxalate Kidney Stone Formation
Source: Adv Sci (Weinh). 2025 Jan 21;12(10):2403992. doi: 10.1002/advs.202403992 (PMC11905043; doi:10.1002/advs.202403992)
Supplement: Supplementary file 4 — Supplemental Table 3 [file ADVS-12-2403992-s003.xlsx]

## Sheet: Sheet1
Gene Name	Forward Sequence	Reverse Sequence
CHAC1	GTGGTGACGCTCCTTGAAGATC	GAAGGTGACCTCCTTGGTATCG
GRP78	CTGTCCAGGCTGGTGTGCTCT	CTTGGTAGGCACCACTGTGTTC
PERK	GTCCCAAGGCTTTGGAATCTGTC	CCTACCAAGACAGGAGTTCTGG
IRE1	CCGAACGTGATCCGCTACTTCT	CGCAAAGTCCTTCTGCTCCACA
ATF4	TTCTCCAGCGACAAGGCTAAGG	CTCCAACATCCAATCTGTCCCG
CHOP	GGTATGAGGACCTGCAAGAGGT	CTTGTGACCTCTGCTGGTTCTG
ATF6	CAGACAGTACCAACGCTTATGCC	GCAGAACTCCAGGTGCTTGAAG
GPX4	ACAAGAACGGCTGCGTGGTGAA	GCCACACACTTGTGGAGCTAGA
ACSL4	GCTATCTCCTCAGACACACCGA	AGGTGCTCCAACTCTGCCAGTA
FTH1	TGAAGCTGCAGAACCAACGAGG	GCACACTCCATTGCATTCAGCC
TFRC	ATCGGTTGGTGCCACTGAATGG	ACAACAGTGGGCTGGCAGAAAC
XCT	TCCTGCTTTGGCTCCATGAACG	AGAGGAGTGTGCTTGCGGACAT
GAPDH	GTCTCCTCTGACTTCAACAGCG	ACCACCCTGTTGCTGTAGCCAA
