# Supplementary material for: CHAC1 Mediates Endoplasmic Reticulum Stress‐Dependent Ferroptosis in Calcium Oxalate Kidney Stone Formation
Source: Adv Sci (Weinh). 2025 Jan 21;12(10):2403992. doi: 10.1002/advs.202403992 (PMC11905043; doi:10.1002/advs.202403992)
Supplement: Supplementary file 5 — Supplemental Table 4 [file ADVS-12-2403992-s001.xlsx]

## Sheet: Sheet1
Gene Name	Item No	Manufacturer
CHAC1	15207-1-AP	Proteintech
CHAC1	A15584	ABclonal
ATF4	D4B8	Cell SignalingTechnology
GRP78	A11366	ABclonal
PERK	24390-1-AP	Proteintech
P-PERK	29546-1-AP	Proteintech
IRE1	A21021	ABclonal
P-IRE1	AP0878	ABclonal
MCU	26312-1-AP	Proteintech
CHOP	A0221	ABclonal
GPX4	67763-1-Ig	Proteintech
GPX4	A21440	ABclonal
ASCL4	A20414	ABclonal
CD71	A5865	ABclonal
FTH1	AB65080	Abcam
XCT	A2413	ABclonal
CD44	A21919	ABclonal
ANXA2	A11235	ABclonal
KIM-1	RD-AF1817	R&D Systems
NGAL	26991-1-AP	Proteintech
BAX	50599-2-Ig	Proteintech
BCL2	12789-1-AP	Proteintech
NQO-1	A16830	ABclonal
NRF2	16396-1-AP	Proteintech
IL-1β	16806-1-AP	Proteintech
IL-18	10663-1-AP	Proteintech
α-SMA	BM0002	BOSTER
GAPDH	10494-1-AP	Proteintech
Tubulin	11224-1-AP	Proteintech
Anti-Goat IgG (H+L) Antibody, Peroxidase-Labeled	5220-0362	SeraCare
Anti-Rabbit IgG (H+L) Antibody, Peroxidase-Labeled	5220-0336	SeraCare
Anti-Mouse IgG (H+L) Antibody, Human Serum Adsorbed and Peroxidase-Labeled	5220-0341	SeraCare
Anti-Rat IgG (H+L) Antibody, Peroxidase-Labeled	5220-0364	SeraCare
